# Supplementary material for: National impact of ICD-11 stroke reclassification on projected incidence across the United Kingdom
Source: Eur J Public Health. 2026 Jul 22;36(4):ckag133. doi: 10.1093/eurpub/ckag133 (PMC13391154; doi:10.1093/eurpub/ckag133)
Supplement: ckag133_Supplementary_Data [file ckag133_supplementary_data.zip]

Archive with 9 entries (9 files):
- ejph-2026-05-sr-0533-File005.docx
- ejph-2026-05-sr-0533-File007.docx
- ejph-2026-05-sr-0533-File004.docx
- ejph-2026-05-sr-0533-File006.docx
- ejph-2026-05-sr-0533-File010.tiff
- ejph-2026-05-sr-0533-File008.docx
- ejph-2026-05-sr-0533-File011.tiff
- ejph-2026-05-sr-0533-File003.docx
- ejph-2026-05-sr-0533-File009.tiff
